# Supplementary material for: Anxiety state impact on recovery of runners with lower extremity injuries
Source: PLoS One. 2022 Dec 1;17(12):e0278444. doi: 10.1371/journal.pone.0278444 (PMC9714898; doi:10.1371/journal.pone.0278444)
Supplement: S1 Appendix — This file contains all the data used in this study in tables, figures and analyses. (XLS) [file pone.0278444.s001.xls]

## Sheet: Wellbeing of injured runners fi
Participant	Completed study (1=yes, 0=no)	Anxiety present (1=yes, 0=no)	Completed status and Anxiety group code	age (years)	Sex (0=female, 1=male)	Height (cm)	Weight (kg)	BMI (kg/m2)	Long run distance (miles)	Runs per week (#)	Weekly distance (miles)	Months in the Study (#)	Taking Antianxiety medications (0=no, 1=yes)	STAI State score baseline (points)	STAI Trait score baseline (points)	Low back or pelvis injury (1=yes, 0=no)	Hip Injury (1=yes, 0=no)	Knee injury (1=yes, 0=no)	Lower leg injury (1=yes, 0=no)	Ankle Injury (1=yes, 0=no)	Foot injury (1=yes, 0=no)	Stress Fracture injury (1=yes, 0=no)	Soft tissue injury (1=yes, 0=no)	Joint pain (1=yes, 0=no)	NRS pain score (from 1-10 points)	Weeks out from running (#)	pace (m/hr)	STAI State score baseline (points)	STAI State score midpoint (points)	STAI State score final point (points)	STAI Trait score baseline (points)	STAI Trait score midpoint (points)	STAI Trait score final point (points)	TSK-11 score baseline (points)	TSK-11 score midpoint (points)	TSK-11 score final point (points)	PANAS Positive score baseline (points)	PANAS Positive score midpoint (points)	PANAS Positive score final point (points)	PANAS Negative score baseline (points)	PANAS Negative score midpoint (points)	PANAS Negative score final point (points)	LEFS score baseline (points)	LEFS score mid point (points)	LEFS score final point (points)	UWRI score baseline (points)	UWRI score mid point (points)	UWRI score final point (points)	CDC Healthy Days core (general health) score baseline (points)
1	1	1	1	21	1	182.88	75.3	22.5	7	3	35	4	0	65	70	0	1	1	0	0	0	0	0	1	3	3	6	65	62	42	70	63	53	30	27	16	27	27	41	41	35	21	63	79	79	21	19	36	3
2	1	1	1	48	0	170.18	68.04	23.5	16	6	57	6	0	43	49	0	0	0	0	0	1	1	0	0	1	6	9	43	42	39	49	49	43	16	19	20	28	28	32	21	17	21	74	67	78	17	6	24	2
3	1	0	0	38	0	172.72	68.04	22.8	16	5	35	4	0	33	30	1	0	0	1	0	1	0	0	1	0	20	10	33	42	27	30	24	23	18	18	18	49	49	46	15	21	16	73	77	75	19	20	23	2
4	0	0	3	28	0	167.64	56.25	20	5	4.5	15	5	0	23	24	1	0	0	0	0	0	0	0	1	1	16	9	23	48	54	24	53	54	25	24	30	24	24	24	13	16	18	70	69	72	16	17	11	1
5	1	0	0	44	0	170.18	56.7	19.6	8	3	12	5	1	31	30	0	0	0	0	0	1	0	1	0	0	12	31	31	43	47	30	39	33	18	18	18	37	25	25	14	20	27	76	76	77	14	15	26	1
6	1	0	0	37	1	180.34	70.31	21.6	16	5	36	4	0	29	24	0	0	0	1	0	0	0	1	1	9	5	11.3	29	29	27	24	22	23	28	21	21	43	43	46	15	13	12	58	68	80	10	24	26	1
7	1	0	0	44	1	175.26	73.94	24.1	16	7	60	5	0	30	35	0	0	1	0	0	1	0	1	1	0	8	8	30	23	25	35	30	33	24	23	22	35	35	37	11	10	10	78	80	80	13	21	28	1
8	0	0	3	21	0	157.48	51.26	20.7	5	5	15	10	1	37	51	0	0	1	0	1	0	0	1	1	3	12	9	37	39	38	51	47	53	25	21	23	28	28	18	23	22	17	64	68	63	7	11	9	3
9	1	0	0	48	0	170.18	58.97	20.4	0	0	0	3	0	34	27	0	0	0	0	0	1	1	0	0	1	8	0	34	30	20	27	31	26	23	23	13	41	41	50	19	18	12	64	72	80	10	17	32	1
10	1	0	0	23	0	154.94	58.97	24.6	8	4	12.5	6	0	24	23	0	1	1	0	0	0	0	1	1	2	18	10.2	24	23	27	23	26	27	23	22	18	40	40	37	11	12	12	60	77	79	5	28	31	2
11	1	0	0	45	0	180.34	70.31	21.6	2	3	0	6	1	37	43	1	0	1	0	0	0	0	1	1	5	6	10	37	32	21	43	41	48	23	16	14	40	40	34	23	11	15	68	71	77	15	22	32	2
12	0	1	3	21	0	164.47	49.9	18.4	5	3.5	12.5	15	1	56	68	0	0	0	0	1	1	1	0	1	5	16	8.75	56	68	56	68	65	69	36	29	34	18	18	23	29	32	34	51	65	54	13	15	2	1
13	1	0	0	46	0	160.02	54.43	21.3	3	5	27.5	1	0	36	26	0	1	0	0	0	0	0	0	1	5	5	9	36	20	20	26	23	23	15	12	12	50	50	50	10	10	10	63	80	80	10	30	30	1
14	0	0	3	25	0	161.29	56.7	21.8	5	1	1	9	0	30	41	0	0	0	0	0	1	1	0	0	4	224	12	30	46	37	41	39	31	34	29	30	26	26	26	18	14	11	62	65	67	8	15	15	2
15	0	0	3	34	0	163.83	71.21	26.5	0.5	3	1.5	3	0	34	53	1	1	0	0	0	0	0	0	1	4	8	10	34	49	30	53	55	48	20	18	14	19	19	31	19	23	20	77	71	79	18	18	23	1
16	1	1	1	45	0	152.4	65.77	28.3	10	3	6	3	0	46	46	0	0	0	1	0	0	1	0	0	4	4	5.3	46	35	37	46	46	47	28	25	21	23	23	30	23	20	17	77	80	80	15	19	31	3
17	0	0	3	37	0	165.1	56.7	20.8	5	3.5	9.5	2	0	28	33	0	1	1	0	0	1	0	1	1	3	20	12	28	27	24	33	32	31	27	28	22	36	36	34	13	11	11	66	72	75	15	23	27	2
18	1	0	0	24	0	175.26	58.97	19.2	4	2	3.5	4	0	30	39	0	0	1	0	0	1	0	1	1	3	168	7	30	30	32	39	47	45	23	21	19	23	23	31	12	13	23	70	69	80	21	23	27	1
19	1	1	1	27	0	172.72	54.43	18.2	6	4	27	5	0	50	49	0	1	0	0	0	0	0	1	1	3	8.5	50	50	48	54	49	41	52	29	28	25	31	24	24	21	24	25	66	70	71	18	22	29	2
20	1	1	1	28	0	162.56	61.23	23.2	12	6	35	7	0	46	41	0	0	0	0	1	0	0	1	1	2	12	7.45	46	42	32	41	39	33	25	28	20	28	28	38	25	18	16	54	67	78	14	19	34	1
21	1	0	0	40	0	162.56	58.97	22.3	6	4	13	3	0	20	22	0	0	1	0	0	1	0	1	1	1	2	10	20	27	22	22	28	24	20	16	14	43	43	44	11	16	12	74	78	80	20	23	33	1
22	1	1	1	25	0	157.48	58.97	23.8	8.5	5	17	11	0	40	57	0	1	0	0	0	0	1	0	0	0	8	11	40	57	40	57	63	50	30	23	26	26	26	36	32	30	18	12	76	80	1	26	33	2
23	1	0	0	36	1	182.88	84.73	25.3	8.5	6	45	6	0	30	36	0	0	0	0	0	1	1	0	0	0	6	10	30	28	28	36	27	30	22	25	24	40	40	39	11	15	10	75	72	71	21	30	24	3
24	1	0	0	20	0	163.83	63.05	23.5	6	4	12	5	0	35	32	0	0	1	0	0	0	0	1	1	2	8.3	35	35	24	37	32	30	32	19	14	14	45	42	42	15	17	15	63	80	80	15	25	30	2
25	0	1	3	42	0	166.37	53.98	19.5	3	4	12	15	0	50	35	0	0	0	1	0	0	1	0	0	1	5	11	50	25	41	35	36	32	29	29	30	36	36	34	27	18	24	58	57	58	8	7	6	2
26	0	1	3	20	0	175.26	65.77	21.4	5	5	0	5	0	58	43	0	1	0	0	0	0	0	0	1	2	12	10	58	44	45	43	61	46	21	18	34	24	24	33	25	16	24	76	76	72	18	25	19	2
27	1	0	0	24	0	160.02	49.44	19.3	7	2	10	3	0	39	46	0	0	1	0	1	0	0	1	1	6	2	10	39	35	33	46	54	48	21	17	13	24	24	32	17	13	11	75	74	80	16	21	31	1
28	0	0	3	46	0	165.1	56.7	20.8	6	3.5	9.5	14	0	34	30	0	0	0	0	0	1	0	0	1	4	10	34	34	31	34	30	28	27	17	20	26	42	35	35	12	13	12	72	57	52	13	2	27	1
29	1	1	1	44	0	162.56	61.23	23.2	5	3	9.5	13	1	43	39	1	0	1	0	0	1	1	1	1	6	6	8.45	43	27	32	39	36	38	18	13	14	40	40	34	15	15	15	70	80	75	16	25	20	1
30	0	1	3	23	0	162.56	56.25	21.3	8	5	0	1	0	42	38	0	0	1	0	0	0	0	0	1	6	40	10	42	42	42	38	38	38	23	23	23	33	33	33	17	17	17	68	68	68	9	9	9	1
31	1	1	1	40	1	162.56	63.5	24	12	5	26	7	0	51	25	0	1	0	0	0	0	0	0	1	1	3	8.15	51	45	23	25	36	25	26	22	17	37	37	50	16	23	10	63	72	80	18	22	35	1
32	0	1	3	28	0	157.48	52.16	21	15	5.5	33	7	0	51	48	0	0	0	1	0	0	1	0	0	3	26	8.1	51	38	30	48	43	35	25	18	16	31	31	36	24	17	14	64	69	72	10	18	20	2
33	0	0	3	19	0	170.18	50.8	17.5	8	4.5	22.5	6	0	33	39	0	1	0	0	0	0	0	0	1	4	4	7.15	33	38	45	39	41	46	23	16	20	32	32	31	15	20	22	67	75	77	9	20	22	2
34	1	1	1	41	0	154.94	56.7	23.6	12	4	25	16	0	63	57	0	0	0	0	0	1	0	1	1	3	5	10.3	63	69	41	57	53	49	21	23	17	18	18	21	23	25	11	74	65	77	14	9	23	1
35	0	1	3	46	0	152.4	58.06	25	2	3.5	5	23	1	49	44	0	0	0	1	0	0	1	0	0	4	112	13.1	49	50	44	44	48	41	17	19	22	23	23	21	14	18	14	70	60	49	13	13	7	3
36	0	0	3	0	3	0	34	29	0	0	0	0	0	0	34	28	24	29	27	27	21	17	17	45	41	47	14	34	28	24	29	27	27	21	17	17	41	1	47	14	10	11	72	71	80	8	22	36	1
37	0	1	3	58	0	165.1	66.22	24.3	3.5	3	0	4	1	52	48	1	1	0	0	0	1	0	1	1	9	6	15	52	40	38	48	44	40	33	27	29	28	28	27	13	14	11	50	65	53	2	10	2	1
38	1	0	0	21	0	162.56	56.7	21.5	8.5	1	35	15	0	25	38	1	1	1	0	0	0	0	1	1	2	32	7.45	25	36	20	38	24	22	25	13	11	45	45	46	14	16	10	67	78	80	9	25	28	1
39	1	1	1	39	0	160.02	65.77	25.7	1	3	3	7	0	57	63	0	0	1	0	0	0	0	1	1	3	8	14	57	46	38	63	47	39	30	23	23	23	23	32	29	24	18	52	74	72	13	24	27	3
40	0	1	3	47	0	167.64	72.57	25.8	3.1	4	6	1	0	46	50	0	1	0	0	0	0	0	0	1	4	8	12	46	47	47	50	44	44	18	13	13	30	30	30	15	17	17	56	54	54	7	5	5	3
41	1	0	0	18	1	185.42	68.04	19.8	10	6	35	6	0	38	33	0	0	0	1	0	0	1	0	0	6	20	6.45	38	32	40	33	32	41	22	19	20	31	31	24	18	14	18	34	80	80	7	24	30	1
[truncated: 34 more columns]
